# Supplementary material for: An ortho­rhom­bic polymorph of pyrazino­[2,3-f][1,10]phenanthroline-2,3-dicarbonitrile
Source: Acta Crystallogr Sect E Struct Rep Online. 2011 Nov 9;67(Pt 12):o3250–1. doi: 10.1107/S1600536811047039 (PMC3238907; doi:10.1107/S1600536811047039)
Supplement: Supplementary file 2 [file e-67-o3250-Isup2.hkl]

# 
# h,k,l, Fc-squared, Fo-squared, sigma(Fo-squared) and status flag 
# 
data_I
_shelx_title ' 110503h in Pnma' 
_shelx_refln_list_code          4 
_shelx_F_calc_maximum      171.28 
_exptl_crystal_F_000       576.00 
_reflns_d_resolution_high  0.8403 
 
loop_ 
 _symmetry_equiv_pos_as_xyz 
 'x, y, z' 
 '-x+1/2, -y, z+1/2' 
 '-x, y+1/2, -z' 
 'x+1/2, -y+1/2, -z+1/2' 
 '-x, -y, -z' 
 'x-1/2, y, -z-1/2' 
 'x, -y-1/2, z' 
 '-x-1/2, y-1/2, z-1/2' 
 
_cell_length_a    14.1055 
_cell_length_b    16.3331 
_cell_length_c     5.2694 
_cell_angle_alpha  90.000 
_cell_angle_beta   90.000 
_cell_angle_gamma  90.000 
 
_shelx_F_squared_multiplier     1.000 
 
loop_ 
 _refln_index_h 
 _refln_index_k 
 _refln_index_l 
 _refln_F_squared_calc 
 _refln_F_squared_meas 
 _refln_F_squared_sigma 
 _refln_observed_status 
   2   0   0     4134.96     3722.40     54.34 o 
   4   0   0    13104.14    11847.12    116.40 o 
   6   0   0     2526.82     2535.13     38.92 o 
   8   0   0      742.55      699.66     14.06 o 
  10   0   0        8.78       12.89      7.83 o 
  12   0   0      154.31      151.98      7.99 o 
  14   0   0        7.05       15.76      8.38 o 
  16   0   0       57.76       57.23     13.79 o 
   2   1   0     2188.15     2065.07     46.60 o 
   4   1   0      365.12      343.96      6.46 o 
   6   1   0       23.84       22.75      2.05 o 
   8   1   0       23.52       23.99      2.57 o 
  10   1   0       77.09       72.93      5.13 o 
  12   1   0       53.25       53.17      4.99 o 
  14   1   0       13.20       21.17      6.14 o 
  16   1   0        9.92       16.83      7.60 o 
   2   2   0     3680.85     3414.79     98.12 o 
   4   2   0      276.81      266.58      5.19 o 
   6   2   0      133.73      124.98      3.53 o 
   8   2   0        1.15        0.47      1.54 o 
  10   2   0        0.34       -0.86      1.96 o 
  12   2   0        0.67       -0.30      2.92 o 
  14   2   0        5.14        2.34      3.60 o 
  16   2   0       36.60       41.74      9.08 o 
   2   3   0     2448.25     2288.53     25.92 o 
   4   3   0     1242.02     1233.17     12.02 o 
   6   3   0       28.05       26.82      2.32 o 
   8   3   0     1392.17     1494.34     16.43 o 
  10   3   0     1112.55     1233.84     15.71 o 
  12   3   0       38.16       45.73      5.46 o 
  14   3   0        6.61        5.57      4.23 o 
  16   3   0        3.26        1.73      7.03 o 
   0   4   0     7719.69     7724.07    147.15 o 
   2   4   0     1104.51     1083.56     12.24 o 
   4   4   0       31.30       30.59      3.25 o 
   6   4   0     1465.41     1461.05     15.14 o 
   8   4   0     1945.09     2029.54     25.37 o 
  10   4   0       10.20        6.88      2.67 o 
  12   4   0      373.32      395.16     11.12 o 
  14   4   0       90.40      103.33      9.02 o 
  16   4   0        0.14       -6.74      7.71 o 
   2   5   0     4703.78     4740.42     41.63 o 
   4   5   0       14.61       13.11      1.97 o 
   6   5   0      155.49      145.53      4.71 o 
   8   5   0     1449.06     1525.22     19.43 o 
  10   5   0     1549.97     1659.16     35.06 o 
  12   5   0        0.85        0.40      3.05 o 
  14   5   0       32.59       36.83      7.10 o 
  16   5   0        3.99       13.67      9.13 o 
   0   6   0     5983.66     6218.44     65.47 o 
   2   6   0      683.56      688.22     10.10 o 
   4   6   0       33.23       41.85      3.28 o 
   6   6   0      260.85      265.73      6.64 o 
   8   6   0      148.59      152.89      5.53 o 
  10   6   0       14.10       16.75      4.29 o 
  12   6   0      214.23      225.74     11.95 o 
  14   6   0        5.16        6.85      5.06 o 
   2   7   0     1604.59     1710.63     19.75 o 
   4   7   0      812.31      800.29     12.19 o 
   6   7   0      108.04       95.49      4.31 o 
   8   7   0       26.82       25.51      3.45 o 
  10   7   0      125.34      118.58      7.97 o 
  12   7   0       11.40       12.68      5.11 o 
  14   7   0       20.97       17.23      6.03 o 
   0   8   0     6659.46     7676.43    104.90 o 
   2   8   0     1138.89     1145.09     18.48 o 
   4   8   0      133.13      135.68      4.98 o 
   6   8   0      139.30      139.39      5.35 o 
   8   8   0        0.11       -1.29      2.78 o 
  10   8   0        1.75       -3.09      3.22 o 
  12   8   0        1.74        0.41      4.04 o 
  14   8   0       33.40       29.30      7.30 o 
   2   9   0     1053.51     1147.73     17.30 o 
   4   9   0      375.64      390.90      8.90 o 
   6   9   0      158.25      161.24      6.00 o 
   8   9   0      582.86      553.22     19.06 o 
  10   9   0        0.44        0.66      3.73 o 
  12   9   0       60.12       77.60      8.88 o 
  14   9   0       13.18        4.35      5.62 o 
   0  10   0       17.31       15.68      3.49 o 
   2  10   0        8.55       11.34      2.50 o 
   4  10   0       17.00       14.98      2.56 o 
   6  10   0        5.15        4.40      2.58 o 
   8  10   0        1.22       -1.24      3.59 o 
  10  10   0        1.61        3.11      4.27 o 
  12  10   0       41.60       53.16      8.00 o 
  14  10   0        0.41       -3.08      5.32 o 
   2  11   0      202.14      226.17      7.59 o 
   4  11   0       29.21       25.93      3.15 o 
   6  11   0      271.73      262.28     10.30 o 
   8  11   0     1194.22     1168.83     24.28 o 
  10  11   0     4249.55     4395.26     60.67 o 
  12  11   0       16.32       18.82      6.47 o 
   0  12   0      186.30      167.13     11.25 o 
   2  12   0        5.00        6.06      2.46 o 
   4  12   0       53.87       56.20      4.35 o 
   6  12   0        0.46       -4.31      3.86 o 
   8  12   0      849.93      852.29     20.80 o 
  10  12   0        0.52        8.52      5.33 o 
  12  12   0      184.26      182.62     11.37 o 
   2  13   0       65.23       59.56      5.61 o 
   4  13   0      211.36      200.67      6.50 o 
   6  13   0       47.86       41.12      6.43 o 
   8  13   0      368.94      378.32     14.08 o 
  10  13   0     1579.84     1564.93     32.07 o 
  12  13   0        2.19        4.96      6.07 o 
   0  14   0      125.20       94.91      8.58 o 
   2  14   0      164.37      141.34      7.09 o 
   4  14   0        2.14        2.14      3.57 o 
   6  14   0       89.54      109.72      9.63 o 
   8  14   0       16.93       16.80      5.64 o 
  10  14   0        1.99        3.19      5.69 o 
   2  15   0      111.71      116.68      7.55 o 
   4  15   0        9.74        9.06      4.99 o 
   6  15   0       68.64       77.58     19.68 o 
   8  15   0       24.18       18.41      6.45 o 
  10  15   0      125.31      135.50     12.87 o 
   0  16   0     1040.15      903.93     59.53 o 
   2  16   0       71.36       59.17      6.43 o 
   4  16   0       75.93       76.36      8.93 o 
   6  16   0        5.76        6.68      5.22 o 
   8  16   0        7.86       10.87      5.89 o 
   2  17   0        7.63       -3.56      4.84 o 
   4  17   0       73.14       64.67     13.28 o 
   6  17   0        4.21       -2.24      4.82 o 
   8  17   0       25.71       40.08      8.16 o 
   0  18   0       31.70       24.59     11.92 o 
   2  18   0        9.96        6.96      9.55 o 
   4  18   0       18.84       22.71      6.97 o 
   6  18   0        5.60        1.74      6.03 o 
   2  19   0       60.42       45.87     13.73 o 
   1   0   1     2701.53     2544.02     34.27 o 
   2   0   1     6555.46     6238.05    170.46 o 
   3   0   1       70.14       78.93      2.51 o 
   4   0   1    29336.18    26784.64    500.73 o 
   5   0   1      872.02      867.74     19.02 o 
   6   0   1       59.49       59.12      2.64 o 
   7   0   1       11.12        9.94      1.86 o 
   8   0   1      855.46      877.95     11.57 o 
   9   0   1        0.83       -2.28      1.62 o 
  10   0   1      219.21      214.47      5.91 o 
  11   0   1       81.31       94.16      7.06 o 
  12   0   1      230.90      232.98      8.62 o 
  13   0   1        8.92       11.28      4.18 o 
  14   0   1       93.74       92.62      7.77 o 
  15   0   1      263.84      299.89     22.80 o 
  16   0   1      919.03     1012.13     41.89 o 
   0   1   1       30.86       25.25      2.28 o 
   1   1   1      325.38      287.47      3.93 o 
   2   1   1       95.50       98.88      2.89 o 
   3   1   1    26018.84    23449.42    338.33 o 
   4   1   1      401.74      466.98     12.26 o 
   5   1   1      501.53      549.43      6.79 o 
   6   1   1      293.98      296.18      4.57 o 
   7   1   1      343.39      364.77      4.60 o 
   8   1   1       92.40       83.88      2.48 o 
   9   1   1      151.78      148.84      3.33 o 
  10   1   1       15.97       14.06      1.86 o 
  11   1   1        7.50        7.12      2.01 o 
  12   1   1        0.29       -1.37      2.23 o 
  13   1   1        1.60       -2.24      2.47 o 
  14   1   1      117.18      127.34      7.62 o 
  15   1   1      251.21      263.79      9.53 o 
  16   1   1        8.10       10.29      6.78 o 
   1   2   1      246.54      221.89      3.50 o 
   2   2   1     1144.55     1120.94     17.39 o 
   3   2   1      588.51      607.02     12.25 o 
   4   2   1      652.14      737.93     17.96 o 
   5   2   1       13.03       11.27      1.29 o 
   6   2   1       57.31       54.52      1.78 o 
   7   2   1       76.60       70.73      2.77 o 
   8   2   1        3.13        1.08      1.06 o 
   9   2   1       80.67       82.83      2.66 o 
  10   2   1        3.99        2.56      1.66 o 
  11   2   1       43.52       47.18      3.22 o 
  12   2   1        0.65       -2.73      1.87 o 
  13   2   1        8.75        3.57      2.65 o 
  14   2   1       69.63       77.45      5.78 o 
  15   2   1       14.86       13.64      4.57 o 
  16   2   1       67.05       70.39      7.26 o 
   0   3   1     1839.23     1789.79     17.19 o 
   1   3   1     1554.06     1459.98     12.69 o 
   2   3   1     1092.90     1042.22     17.84 o 
   3   3   1      765.15      731.93     12.74 o 
   4   3   1      494.83      544.20      8.28 o 
   5   3   1     1026.39     1068.46     13.66 o 
   6   3   1     1706.21     1842.66     23.98 o 
   7   3   1      153.14      154.51      3.42 o 
   8   3   1      351.56      367.81      5.32 o 
   9   3   1      112.62      114.54      3.41 o 
  10   3   1       13.65       11.84      2.10 o 
  11   3   1      115.10      112.67      3.94 o 
  12   3   1      252.20      255.89      5.81 o 
  13   3   1       25.07       30.81      4.12 o 
  14   3   1      117.84      126.79      8.01 o 
  15   3   1       72.07       80.83      7.16 o 
  16   3   1        1.94        6.63      4.60 o 
   1   4   1      966.02      997.86      8.29 o 
   2   4   1      999.48      998.24      9.82 o 
   3   4   1      261.49      257.91      9.66 o 
   4   4   1     2665.01     2769.42     22.85 o 
   5   4   1     2277.31     2517.11     22.75 o 
   6   4   1       24.98       32.02      2.26 o 
   7   4   1      883.76     1006.05     18.45 o 
   8   4   1      145.70      162.09      4.10 o 
   9   4   1       75.78       75.76      3.36 o 
  10   4   1       85.37       80.35      3.60 o 
  11   4   1       30.79       26.87      2.84 o 
  12   4   1       57.67       61.53      4.30 o 
  13   4   1      315.87      318.82      8.17 o 
  14   4   1        1.97        1.26      3.66 o 
  15   4   1       13.39       10.11      4.67 o 
  16   4   1       58.23       62.99      7.30 o 
   0   5   1      440.24      429.80      5.90 o 
   1   5   1       43.61       36.89      1.49 o 
   2   5   1      386.58      396.56      5.98 o 
   3   5   1     1597.33     1656.42     14.82 o 
   4   5   1       83.66       87.66      2.97 o 
   5   5   1      246.02      259.26      7.81 o 
   6   5   1      195.12      235.38      7.43 o 
   7   5   1        0.43        0.26      1.37 o 
   8   5   1      150.36      160.61      4.18 o 
   9   5   1      135.06      131.80      4.28 o 
  10   5   1       19.09       16.33      2.75 o 
  11   5   1       88.53       94.48      4.53 o 
  12   5   1      222.94      197.57      6.13 o 
  13   5   1       10.75        7.75      3.34 o 
  14   5   1       36.63       29.34      4.65 o 
  15   5   1        6.57        6.22      4.67 o 
  16   5   1        2.25       -2.32      5.13 o 
   1   6   1        0.07       -0.63      0.69 o 
   2   6   1      287.38      281.50      5.08 o 
   3   6   1        0.02        0.51      0.83 o 
   4   6   1      187.65      191.18      4.74 o 
   5   6   1      400.69      428.56      6.98 o 
   6   6   1       16.45       17.76      2.20 o 
   7   6   1      371.83      367.71      8.29 o 
   8   6   1      131.61      125.74      4.29 o 
   9   6   1        0.05       -1.30      1.86 o 
  10   6   1      112.31      109.65      4.93 o 
  11   6   1       84.32       78.59      4.92 o 
  12   6   1        2.88        0.59      2.93 o 
  13   6   1       90.55      103.40     12.38 o 
  14   6   1       18.38       16.11      4.20 o 
  15   6   1        2.93       -2.13      4.38 o 
   0   7   1      276.81      261.38      5.39 o 
   1   7   1        0.33       -0.36      0.79 o 
   2   7   1       27.59       38.02      1.75 o 
   3   7   1     1799.12     1956.00     21.29 o 
   4   7   1      135.66      135.82      3.77 o 
   5   7   1      858.56      854.23      9.13 o 
   6   7   1      328.83      304.23      6.25 o 
   7   7   1      143.66      137.37      5.10 o 
   8   7   1       92.10       90.03      4.11 o 
   9   7   1      183.12      179.86      5.43 o 
  10   7   1        2.49       -0.64      2.21 o 
  11   7   1      103.98      101.43      6.75 o 
  12   7   1        1.38       -1.41      2.74 o 
  13   7   1        5.40        3.92      3.39 o 
  14   7   1       45.57       43.18      5.94 o 
  15   7   1      256.72      264.58      9.46 o 
   1   8   1     1140.41     1207.80      9.64 o 
   2   8   1     1283.30     1407.91     12.21 o 
   3   8   1        0.10        0.26      1.10 o 
   4   8   1      906.62      992.26      9.18 o 
   5   8   1      645.68      664.39      9.58 o 
   6   8   1        2.53        0.19      1.65 o 
   7   8   1      130.76      112.42      4.23 o 
   8   8   1        9.63        7.80      2.38 o 
   9   8   1        7.02        3.94      2.33 o 
  10   8   1       32.14       30.08      5.07 o 
  11   8   1        9.40        4.60      3.01 o 
  12   8   1       14.43       12.99      3.70 o 
  13   8   1        0.88        0.52      3.33 o 
  14   8   1       40.27       48.37      6.03 o 
  15   8   1       70.02       78.78      7.14 o 
   0   9   1      122.03      125.85      4.07 o 
   1   9   1       57.08       52.14      2.14 o 
   2   9   1      233.80      235.04      5.13 o 
   3   9   1       91.03      107.97      2.94 o 
   4   9   1       51.00       49.17      2.50 o 
   5   9   1        3.59        4.53      1.85 o 
   6   9   1       51.80       52.60      3.74 o 
   7   9   1       36.34       39.80      3.51 o 
   8   9   1      134.23      116.96      4.63 o 
   9   9   1       47.59       52.18      5.20 o 
  10   9   1       11.43        9.25      3.25 o 
  11   9   1       11.87        6.78      4.74 o 
  12   9   1       71.02       69.63      6.07 o 
  13   9   1       13.94       12.55      4.14 o 
  14   9   1       25.04       28.15      5.70 o 
   1  10   1       10.84        9.29      1.52 o 
   2  10   1        0.32       -0.95      1.13 o 
   3  10   1       12.35       12.73      1.70 o 
   4  10   1        3.23        0.33      1.70 o 
   5  10   1      434.10      408.06      7.89 o 
   6  10   1        5.82       10.64      2.75 o 
   7  10   1      253.43      233.56      6.37 o 
   8  10   1       19.96       16.06      3.08 o 
   9  10   1        7.07        3.99      2.88 o 
  10  10   1        0.34       -3.91      2.61 o 
  11  10   1       92.63       85.88      6.52 o 
  12  10   1        0.50       -1.85      3.65 o 
  13  10   1      208.40      194.26      9.77 o 
  14  10   1        0.16       -2.01      4.12 o 
   0  11   1       47.04       45.28      3.79 o 
   1  11   1        5.27        0.84      1.33 o 
   2  11   1      280.41      296.82      4.97 o 
   3  11   1        3.25        2.59      1.65 o 
   4  11   1       74.94       70.18      4.31 o 
   5  11   1      165.33      157.73      5.26 o 
   6  11   1     2116.26     2141.96     25.64 o 
   7  11   1        0.02        5.95      2.79 o 
   8  11   1      275.91      269.50      8.10 o 
   9  11   1       10.84        7.90      3.38 o 
  10  11   1       69.01       73.18      6.80 o 
  11  11   1       53.91       59.90      5.86 o 
  12  11   1      382.59      387.42     11.12 o 
  13  11   1        0.04        6.17      4.18 o 
   1  12   1       35.94       31.70      3.81 o 
   2  12   1       10.87       14.12      2.29 o 
   3  12   1      111.75      106.85      4.18 o 
   4  12   1      429.28      425.20      7.86 o 
   5  12   1      399.45      385.57      8.29 o 
   6  12   1       64.63       76.07      5.09 o 
   7  12   1     1805.55     1838.28     20.78 o 
   8  12   1       17.96       20.30      4.38 o 
   9  12   1      141.54      139.11      6.37 o 
  10  12   1       10.65        8.45      3.73 o 
  11  12   1        0.98       -1.59      3.60 o 
  12  12   1       32.17       38.40      5.68 o 
   0  13   1      178.06      167.82      5.85 o 
   1  13   1        3.65        2.28      1.93 o 
   2  13   1       57.02       54.09      4.51 o 
   3  13   1        8.70        4.36      2.48 o 
   4  13   1       16.20       10.81      2.70 o 
   5  13   1      158.11      147.60      5.01 o 
   6  13   1      696.47      643.83     11.39 o 
   7  13   1        0.27        2.32      2.91 o 
   8  13   1        7.16       -2.76      2.89 o 
   9  13   1       10.71        4.78      3.41 o 
  10  13   1       13.08        6.01      3.75 o 
  11  13   1       60.97       73.70      6.87 o 
  12  13   1       61.34       64.63      6.90 o 
   1  14   1       18.45       15.00      2.95 o 
   2  14   1      141.61      124.49      4.61 o 
   3  14   1       36.78       32.29      3.86 o 
   4  14   1       73.61       75.96      5.67 o 
   5  14   1       31.87       29.45      3.57 o 
   6  14   1        5.78        3.32      2.77 o 
   7  14   1       14.14       13.93      4.20 o 
   8  14   1       41.22       37.12      4.94 o 
   9  14   1       14.64        9.87      4.32 o 
  10  14   1       78.96       99.59      7.68 o 
  11  14   1       81.91      104.26      9.95 o 
   0  15   1        1.43        1.75      3.65 o 
   1  15   1        8.87        4.06      3.00 o 
   2  15   1       46.06       51.23      4.90 o 
   3  15   1       90.84       89.50     10.26 o 
   4  15   1        1.61        1.05      2.53 o 
   5  15   1       11.18        8.72      2.93 o 
   6  15   1       99.00      100.14     10.31 o 
   7  15   1        0.22       -3.48      3.03 o 
   8  15   1        0.04       -4.82      3.21 o 
   9  15   1        7.95        3.47      3.83 o 
  10  15   1        0.29       -1.25      3.72 o 
   1  16   1       83.58       88.14      6.19 o 
   2  16   1       87.66       78.89      5.84 o 
   3  16   1        0.00       -2.60      3.00 o 
   4  16   1      118.08      102.25      5.58 o 
   5  16   1       25.41       20.59      4.25 o 
   6  16   1        0.09       -0.06      3.50 o 
   7  16   1       46.39       51.23      5.94 o 
   8  16   1        1.96        1.78      3.69 o 
   9  16   1        1.60        2.21      4.31 o 
   0  17   1       61.48       61.20      9.39 o 
   1  17   1        1.02       -0.36      3.27 o 
   2  17   1        0.93        1.14      3.44 o 
   3  17   1      179.11      161.94      6.75 o 
   4  17   1        6.74        7.05      4.66 o 
   5  17   1       36.35       31.28      8.32 o 
   6  17   1       24.08       28.63      4.97 o 
   7  17   1       18.96       11.09      5.69 o 
   1  18   1       16.38       17.88      5.11 o 
   2  18   1        0.00       -2.92      4.20 o 
   3  18   1        6.35        8.63      4.63 o 
   4  18   1       10.06       14.29      5.66 o 
   5  18   1       88.23      122.41     10.01 o 
   0  19   1        0.43       -5.07      5.73 o 
   1  19   1       18.02       17.76      8.59 o 
   2  19   1        0.03       -7.52      5.42 o 
   0   0   2      385.76      377.26     13.34 o 
   1   0   2      162.94      167.60      6.19 o 
   2   0   2      744.94      679.47     10.34 o 
   3   0   2      169.35      166.57      9.32 o 
   4   0   2       95.08       97.20      3.39 o 
   5   0   2      410.91      395.81      8.01 o 
   6   0   2     5943.92     6270.53    170.29 o 
   7   0   2      598.50      604.18     17.84 o 
   8   0   2     2943.00     3048.51     86.35 o 
   9   0   2      226.58      205.87      7.42 o 
  10   0   2      221.43      221.71      8.04 o 
  11   0   2      693.80      725.62     15.51 o 
  12   0   2     1505.13     1597.74     43.63 o 
  13   0   2       36.15       49.68      8.80 o 
  14   0   2      218.69      226.48     12.76 o 
  15   0   2        5.93        2.67      6.39 o 
   1   1   2     1363.20     1334.45     14.47 o 
   2   1   2        4.37        5.03      1.18 o 
   3   1   2      217.40      218.57      6.33 o 
   4   1   2        6.90        4.94      1.71 o 
   5   1   2      204.79      221.42      5.04 o 
   6   1   2       41.65       48.67      2.81 o 
   7   1   2     5033.55     5351.96     79.32 o 
   8   1   2       86.33       92.43      3.49 o 
   9   1   2       34.10       39.94      3.95 o 
  10   1   2       94.91       94.56      4.23 o 
  11   1   2       26.43       33.75      4.01 o 
  12   1   2      124.33      140.61      6.26 o 
  13   1   2      965.95     1045.00     16.28 o 
  14   1   2       10.05        9.91      4.46 o 
  15   1   2       15.12       10.31      4.81 o 
   0   2   2       63.12       41.17      4.08 o 
   1   2   2       53.43       57.86      2.81 o 
   2   2   2       17.26       14.66      1.47 o 
   3   2   2       45.48       42.08      2.13 o 
   4   2   2      399.36      432.05      9.45 o 
   5   2   2       17.12       12.41      1.67 o 
   6   2   2      620.24      662.30      9.30 o 
   7   2   2       26.64       31.07      2.73 o 
   8   2   2       85.11       97.26      4.10 o 
   9   2   2        9.68        8.93      2.04 o 
  10   2   2       36.88       34.79      4.62 o 
  11   2   2       62.84       61.70      5.69 o 
  12   2   2       86.85       90.93      6.02 o 
  13   2   2        2.16       -2.36      3.12 o 
  14   2   2        5.00        2.95      3.71 o 
  15   2   2        0.67       -2.12      4.10 o 
   1   3   2     1949.69     1959.89     20.49 o 
   2   3   2     1558.94     1656.66     13.44 o 
   3   3   2        0.69       -1.72      1.14 o 
   4   3   2     1102.80     1242.63     23.54 o 
   5   3   2      739.46      811.73     16.87 o 
   6   3   2      179.26      165.65      3.88 o 
   7   3   2      378.55      368.40     11.84 o 
   8   3   2       62.02       63.39      4.48 o 
   9   3   2      125.99      106.86      4.68 o 
  10   3   2      113.04       99.62      6.48 o 
  11   3   2      164.59      157.49      6.50 o 
  12   3   2        2.78       -0.80      2.99 o 
  13   3   2       40.99       53.17      5.64 o 
  14   3   2      107.99      129.22      8.33 o 
  15   3   2       22.63       21.32      6.11 o 
   0   4   2      191.03      213.17     19.50 o 
   1   4   2       90.39      103.05      2.86 o 
   2   4   2      304.90      331.50      5.47 o 
   3   4   2     1123.12     1322.57     23.81 o 
   4   4   2        1.25        1.04      1.61 o 
   5   4   2      316.27      331.22      5.05 o 
   6   4   2      101.73      104.79      3.96 o 
   7   4   2       18.80       18.30      3.13 o 
   8   4   2        8.66        6.51      2.18 o 
   9   4   2       39.83       38.50      4.36 o 
  10   4   2        1.31       -2.78      2.18 o 
  11   4   2        9.29        5.45      2.67 o 
  12   4   2        0.07       -3.84      2.74 o 
  13   4   2        4.73       -0.13      3.40 o 
  14   4   2        8.72        5.33      4.15 o 
  15   4   2      110.36      152.51     12.56 o 
   1   5   2     1260.35     1377.73     22.19 o 
   2   5   2     1376.19     1567.47     17.70 o 
   3   5   2      125.41      133.15      4.02 o 
   4   5   2      115.51      139.78      5.19 o 
   5   5   2        4.12        3.35      1.76 o 
   6   5   2      386.04      377.46      8.77 o 
   7   5   2      592.67      593.02     12.70 o 
   8   5   2       20.42       19.78      2.74 o 
   9   5   2        0.10       -2.85      1.90 o 
  10   5   2      139.46      126.10      5.17 o 
  11   5   2       39.94       37.58      5.35 o 
  12   5   2       15.89       11.61      3.32 o 
  13   5   2       84.32      103.35      9.25 o 
  14   5   2        5.70        4.24      5.82 o 
  15   5   2       18.22       18.71      5.60 o 
   0   6   2      638.80      653.27     14.84 o 
   1   6   2      258.93      252.02      4.61 o 
   2   6   2        1.55        3.83      1.26 o 
   3   6   2      635.18      720.75     25.91 o 
   4   6   2      135.89      134.48      4.34 o 
   5   6   2       61.04       75.44      5.02 o 
   6   6   2       58.74       64.95      4.13 o 
   7   6   2       29.26       31.04      3.26 o 
   8   6   2       98.91       90.17      4.48 o 
   9   6   2        0.50       -0.71      2.06 o 
  10   6   2       19.14       14.16      2.97 o 
  11   6   2       25.93       22.70      3.68 o 
  12   6   2       79.63       77.94      5.66 o 
  13   6   2       24.65       30.09      5.22 o 
  14   6   2        3.03        7.05      5.01 o 
  15   6   2       70.13       78.77      8.35 o 
   1   7   2      216.67      196.74      3.40 o 
   2   7   2       26.23       19.01      3.54 o 
   3   7   2        9.14       10.49      1.67 o 
   4   7   2       34.66       34.49      3.07 o 
   5   7   2     1067.45     1131.91     27.83 o 
   6   7   2        2.96        3.37      2.10 o 
   7   7   2      389.52      403.04     10.30 o 
   8   7   2       11.14        8.76      2.58 o 
   9   7   2        0.03       -2.53      2.26 o 
  10   7   2       16.36        6.80      2.84 o 
  11   7   2       58.63       54.71      5.75 o 
  12   7   2       22.81       20.49      4.80 o 
  13   7   2       83.88       85.68      7.31 o 
  14   7   2        9.40        8.78      4.74 o 
   0   8   2       25.64       31.03      2.75 o 
   1   8   2       81.21       76.00      3.07 o 
   2   8   2       33.47       30.10      3.32 o 
   3   8   2      457.45      407.95     12.14 o 
   4   8   2        7.63        6.01      2.02 o 
   5   8   2      416.22      391.50      8.57 o 
   6   8   2      587.25      598.85     17.85 o 
   7   8   2       15.36       12.53      2.64 o 
   8   8   2      360.91      340.39      7.98 o 
   9   8   2      248.48      236.32      6.91 o 
  10   8   2       31.66       31.04      3.92 o 
  11   8   2      287.20      257.36      7.66 o 
  12   8   2      219.52      186.60      7.60 o 
  13   8   2        3.46       -0.21      3.76 o 
  14   8   2       40.79       44.84      7.23 o 
   1   9   2        2.53        1.04      1.35 o 
   2   9   2       41.34       48.85      3.63 o 
   3   9   2       13.00        9.15      2.22 o 
   4   9   2        5.26        1.89      2.03 o 
   5   9   2        1.52       -0.56      1.93 o 
   6   9   2        8.48        4.53      2.33 o 
   7   9   2       43.89       53.29      5.13 o 
   8   9   2       44.74       43.32      4.17 o 
   9   9   2        2.81       -0.14      2.55 o 
  10   9   2       24.82       20.45      3.79 o 
  11   9   2       15.99       10.34      3.52 o 
  12   9   2        9.91        3.92      3.64 o 
  13   9   2       32.26       23.64      5.19 o 
   0  10   2        1.04       -0.38      2.40 o 
   1  10   2      121.91      123.54      4.09 o 
   2  10   2       36.70       32.34      3.01 o 
   3  10   2      409.89      379.08     12.37 o 
   4  10   2      176.34      181.46      5.61 o 
   5  10   2      109.11       93.16      4.65 o 
   6  10   2       20.04       22.04      3.22 o 
   7  10   2       12.95        8.17      2.81 o 
   8  10   2        3.53        0.61      2.47 o 
   9  10   2        0.04       -0.37      2.62 o 
  10  10   2        0.46       -4.36      2.94 o 
  11  10   2       24.50       24.95      4.68 o 
  12  10   2        2.84        2.47      3.68 o 
  13  10   2       10.17       10.70      4.62 o 
   1  11   2      252.75      262.84      6.06 o 
   2  11   2     1615.96     1664.96     33.52 o 
   3  11   2      108.25      118.47      6.88 o 
   4  11   2      989.90      963.35     21.39 o 
   5  11   2        4.52       -0.65      2.36 o 
   6  11   2       21.27       15.60      3.25 o 
   7  11   2       18.60       14.77      3.20 o 
   8  11   2       39.17       36.18      4.22 o 
   9  11   2        0.22       -2.03      2.78 o 
  10  11   2        1.58        0.01      3.41 o 
  11  11   2        8.58        5.33      3.81 o 
  12  11   2       35.32       34.24      5.56 o 
   0  12   2      340.42      324.77      9.93 o 
   1  12   2       21.55       21.97      3.79 o 
   2  12   2      181.18      178.82      6.39 o 
   3  12   2     2810.80     2861.64     62.49 o 
   4  12   2        6.97        7.88      2.76 o 
   5  12   2        0.10       -3.77      2.51 o 
   6  12   2       39.65       34.04      6.00 o 
   7  12   2       95.25      101.69     11.04 o 
   8  12   2        7.16        7.12      3.14 o 
   9  12   2       74.99       75.80      5.86 o 
  10  12   2        0.38       -2.15      3.51 o 
  11  12   2       37.17       44.42      5.80 o 
  12  12   2        0.03       -3.02      4.03 o 
   1  13   2      215.00      216.76      7.01 o 
   2  13   2      384.20      383.82      9.23 o 
   3  13   2       24.83       23.52      4.09 o 
   4  13   2      200.85      185.89      6.69 o 
   5  13   2       21.59       23.96      3.85 o 
   6  13   2        3.06        0.12      2.65 o 
   7  13   2       47.80       44.03      4.83 o 
   8  13   2        2.30       -0.80      3.10 o 
   9  13   2        8.79        1.51      3.73 o 
  10  13   2        6.22        5.58      3.84 o 
  11  13   2        0.28       -2.77      4.07 o 
   0  14   2      106.21      126.53     15.93 o 
   1  14   2       59.89       67.56      5.52 o 
   2  14   2        1.34       -1.36      2.78 o 
   3  14   2       42.20       42.69      4.66 o 
   4  14   2      118.55      130.60      8.75 o 
   5  14   2        0.56       -0.29      3.10 o 
   6  14   2      161.43      142.14      5.88 o 
   7  14   2        4.80        6.76      3.31 o 
   8  14   2       33.35       23.18      4.87 o 
   9  14   2        1.80       -5.55      3.70 o 
  10  14   2        6.21        0.60      4.82 o 
   1  15   2        0.88       -1.91      3.79 o 
   2  15   2       26.05       28.49      5.70 o 
   3  15   2        0.71       -2.13      3.31 o 
   4  15   2       25.68       20.80      4.27 o 
   5  15   2        6.00        2.27      3.57 o 
   6  15   2       19.11       17.43      4.34 o 
   7  15   2       41.14       42.63      6.84 o 
   8  15   2       23.90       17.94      4.96 o 
   9  15   2        0.16       -3.08      4.02 o 
   0  16   2       28.35       33.89      8.31 o 
   1  16   2        1.40        0.57      4.41 o 
   2  16   2        4.43        2.38      4.40 o 
   3  16   2      123.89      146.24      8.27 o 
   4  16   2        8.25       11.00      4.22 o 
   5  16   2       31.26       36.63      5.11 o 
   6  16   2       82.50       82.38      6.92 o 
   7  16   2        7.25        8.74      4.38 o 
   1  17   2        0.06       -6.47      4.31 o 
   2  17   2        0.06       -4.83      4.08 o 
   3  17   2        0.15       -1.34      3.88 o 
   4  17   2        0.00       -3.65      3.91 o 
   5  17   2       54.12       57.62      6.28 o 
   6  17   2        0.00       -6.07      4.30 o 
   0  18   2        0.35       -1.45      7.29 o 
   1  18   2        5.41        2.75      4.80 o 
   2  18   2        0.84        0.69      4.96 o 
   3  18   2       68.08       95.12      8.99 o 
   1   0   3       53.90       42.89      7.37 o 
   2   0   3      550.70      530.15     19.28 o 
   3   0   3       16.40       15.07      2.92 o 
   4   0   3      221.56      229.07      8.73 o 
   5   0   3        0.04       -2.80      1.99 o 
   6   0   3      731.63      708.77     14.01 o 
   7   0   3      468.30      476.60     39.03 o 
   8   0   3     1165.61     1146.93     35.45 o 
   9   0   3      248.62      254.38     12.34 o 
  10   0   3     6680.90     6609.75     85.62 o 
  11   0   3      141.23      133.03     10.65 o 
  12   0   3        0.03        6.59      6.02 o 
  13   0   3       41.26       32.24      8.34 o 
  14   0   3      278.76      249.37     23.10 o 
   0   1   3       79.86       68.98      5.58 o 
   1   1   3       12.03        8.42      2.19 o 
   2   1   3        2.82       -0.64      1.45 o 
   3   1   3       84.58       74.99      3.15 o 
   4   1   3       45.97       39.35      4.04 o 
   5   1   3      190.01      179.00      4.55 o 
   6   1   3        0.01       -2.39      1.59 o 
   7   1   3       77.74       77.99      5.58 o 
   8   1   3      427.94      404.45     15.86 o 
   9   1   3       69.72       94.26      6.19 o 
  10   1   3        2.65        8.29      4.84 o 
  11   1   3      351.87      307.81     11.48 o 
  12   1   3       51.23       41.49      6.61 o 
  13   1   3        5.33        3.12      4.81 o 
  14   1   3       17.87       18.03      7.52 o 
   1   2   3       49.82       39.82      4.07 o 
   2   2   3        0.05       -2.01      1.34 o 
   3   2   3       26.16       19.17      3.35 o 
   4   2   3        3.38        1.03      1.48 o 
   5   2   3        7.77        4.89      2.33 o 
   6   2   3       19.53       11.37      3.00 o 
   7   2   3       46.30       42.86      3.69 o 
   8   2   3      570.90      575.95     11.68 o 
   9   2   3      304.67      280.55      8.36 o 
  10   2   3      380.14      352.57     10.44 o 
  11   2   3      143.39      134.14      8.44 o 
  12   2   3        6.58       -0.83      4.49 o 
  13   2   3        0.03       -4.11      4.26 o 
  14   2   3        1.45       -7.29      5.16 o 
   0   3   3     1519.29     1714.32     41.91 o 
   1   3   3       71.01       77.46      3.97 o 
   2   3   3      492.77      499.28     10.19 o 
   3   3   3      304.82      281.12      5.13 o 
   4   3   3       36.10       39.71      2.93 o 
   5   3   3      103.10       88.11      4.19 o 
   6   3   3      129.99      115.65      5.45 o 
   7   3   3        1.37       -2.88      1.92 o 
   8   3   3       55.72       61.62      4.44 o 
   9   3   3       99.06      105.87      6.26 o 
  10   3   3        2.77        0.27      2.94 o 
  11   3   3       21.66       15.83      3.99 o 
  12   3   3       81.93       82.78      9.83 o 
  13   3   3        0.01        1.75      4.65 o 
  14   3   3       35.54       26.03      6.60 o 
   1   4   3      105.34      112.33      4.17 o 
   2   4   3     1290.59     1386.74     38.44 o 
   3   4   3       88.80       92.88      4.18 o 
   4   4   3      386.60      393.85      7.94 o 
   5   4   3       21.26       21.85      4.05 o 
   6   4   3        0.19        0.33      1.97 o 
   7   4   3        7.39        3.31      2.32 o 
   8   4   3       17.23       14.10      2.97 o 
   9   4   3       18.67       16.43      3.42 o 
  10   4   3      182.39      174.18      7.23 o 
  11   4   3        6.78        5.23      3.70 o 
  12   4   3       19.47       15.93      8.93 o 
  13   4   3       11.90        6.13      5.33 o 
  14   4   3        0.09        5.11      5.36 o 
   0   5   3     2183.16     2520.55    134.20 o 
   1   5   3      142.23      146.35      4.69 o 
   2   5   3      240.41      265.32      9.88 o 
   3   5   3      201.27      198.94      5.69 o 
   4   5   3       51.54       62.26      6.99 o 
   5   5   3       21.96       22.15      3.77 o 
   6   5   3        7.04        5.72      2.42 o 
   7   5   3        3.67       -1.95      2.12 o 
   8   5   3       81.95       95.65     10.48 o 
   9   5   3        8.69        6.87      2.88 o 
  10   5   3        0.08       -4.64      3.09 o 
  11   5   3       41.56       37.12      5.91 o 
  12   5   3       92.57      104.63      8.60 o 
  13   5   3        3.28       -1.84      3.73 o 
  14   5   3        0.04        1.54      5.41 o 
   1   6   3       39.44       51.92      5.04 o 
   2   6   3      182.94      177.67      5.42 o 
   3   6   3       38.43       29.40      3.14 o 
   4   6   3       84.90       89.06      4.79 o 
   5   6   3        1.92       -0.28      2.03 o 
   6   6   3        5.33        3.67      2.43 o 
   7   6   3       15.02       14.27      3.17 o 
   8   6   3      248.42      231.71      6.99 o 
   9   6   3      155.67      145.87      6.21 o 
  10   6   3      232.79      210.65      7.15 o 
  11   6   3       48.28       51.75      6.96 o 
  12   6   3        0.00       -1.30      4.09 o 
  13   6   3        4.18       -2.15      4.08 o 
   0   7   3      227.05      222.74      7.57 o 
   1   7   3      220.98      224.27      9.72 o 
   2   7   3        1.79       -0.63      1.99 o 
   3   7   3       48.63       45.49      4.07 o 
   4   7   3       52.96       56.84      4.30 o 
   5   7   3        4.01       -1.21      2.16 o 
   6   7   3       88.30       89.17      5.21 o 
   7   7   3       94.13       89.02      6.35 o 
   8   7   3      248.05      223.76      7.89 o 
   9   7   3        0.75        1.48      2.78 o 
  10   7   3        0.00        0.58      2.99 o 
  11   7   3       56.66       53.63      9.26 o 
  12   7   3       65.80       79.31      7.41 o 
  13   7   3        3.36        3.49      4.34 o 
   1   8   3       92.97       91.67      9.59 o 
   2   8   3        0.53       -1.59      2.37 o 
   3   8   3        3.77        0.62      2.17 o 
   4   8   3       86.49       82.51      6.01 o 
   5   8   3       19.65       11.81      2.97 o 
   6   8   3       26.43       17.41      3.25 o 
   7   8   3      174.50      155.98      5.99 o 
   8   8   3      350.69      313.29     14.01 o 
   9   8   3        8.88        7.72      3.33 o 
  10   8   3      567.21      523.99     16.95 o 
  11   8   3        1.70       -1.04      3.35 o 
  12   8   3       10.64        5.18      4.43 o 
  13   8   3       36.40       47.14      8.88 o 
   0   9   3        1.11       -0.61      2.65 o 
   1   9   3      182.83      180.84      6.31 o 
   2   9   3      194.25      199.43      9.00 o 
   3   9   3        0.05        0.08      3.18 o 
   4   9   3       23.14       27.41      3.64 o 
   5   9   3        1.31       -1.81      2.43 o 
   6   9   3        8.52        4.61      2.94 o 
   7   9   3        1.20        0.78      2.83 o 
   8   9   3      154.71      129.91      6.53 o 
   9   9   3        0.89        4.56      3.30 o 
  10   9   3        4.17        7.05      3.59 o 
  11   9   3        0.96        0.02      3.38 o 
  12   9   3       40.10       35.10      5.87 o 
   1  10   3        0.83       -3.09      4.11 o 
   2  10   3        3.73        2.86      2.96 o 
   3  10   3       15.39       12.92      3.60 o 
   4  10   3        0.19       -0.02      2.77 o 
   5  10   3        0.09       -2.08      2.44 o 
   6  10   3        0.70       -2.19      2.59 o 
   7  10   3       15.27       14.62      3.52 o 
   8  10   3        2.56       -2.00      3.01 o 
   9  10   3        0.24       -2.29      3.02 o 
  10  10   3        6.78       -2.42      3.33 o 
  11  10   3        6.14       -0.47      3.56 o 
   0  11   3     5217.03     5698.50    360.67 o 
   1  11   3      274.54      300.03      9.80 o 
   2  11   3      285.14      292.92     11.48 o 
   3  11   3       57.56       70.90      5.19 o 
   4  11   3      305.95      317.55     17.59 o 
   5  11   3        1.75        0.91      3.25 o 
   6  11   3        7.22        6.15      3.10 o 
   7  11   3        7.51        7.16      3.35 o 
   8  11   3       31.66       33.96      4.57 o 
   9  11   3        2.07        0.73      3.44 o 
  10  11   3        0.26       -2.78      3.60 o 
  11  11   3        8.84        5.40      5.41 o 
   1  12   3      352.36      373.80     11.82 o 
   2  12   3      539.54      593.89     12.15 o 
   3  12   3       47.98       49.87      5.34 o 
   4  12   3        8.13        6.08      5.55 o 
   5  12   3      142.22      160.05      7.97 o 
   6  12   3       12.55        9.23      4.29 o 
   7  12   3       26.67       33.68      5.62 o 
   8  12   3        0.61        0.44      3.38 o 
   9  12   3        0.94       -5.08      3.39 o 
  10  12   3       15.36       10.22      4.28 o 
   0  13   3     1701.90     1809.12    104.02 o 
   1  13   3       99.08      125.27     20.49 o 
   2  13   3       54.02       62.84      7.14 o 
   3  13   3       85.07       88.92      9.71 o 
   4  13   3       26.92       17.43      4.48 o 
   5  13   3        4.50        1.00      3.75 o 
   6  13   3       48.86       68.11      7.06 o 
   7  13   3        0.20        4.46      4.30 o 
   8  13   3       24.72       24.33      5.50 o 
   9  13   3        4.86        1.07      5.55 o 
   1  14   3        2.02       -5.12      4.12 o 
   2  14   3       37.61       35.70      6.21 o 
   3  14   3        0.99       -2.59      3.61 o 
   4  14   3       93.24      124.44      7.95 o 
   5  14   3        0.12       -0.51      3.68 o 
   6  14   3        4.14       -2.31      4.05 o 
   7  14   3        1.45        2.74      4.55 o 
   8  14   3       76.50      101.41      8.51 o 
   0  15   3      134.67      173.96     50.46 o 
   1  15   3        8.78        6.62      5.02 o 
   2  15   3        8.89        5.65      4.95 o 
   3  15   3        0.32       -6.46      4.31 o 
   4  15   3       32.54       29.41      5.22 o 
   5  15   3        1.31       -4.41      3.93 o 
   6  15   3        1.11       -5.70      3.80 o 
   7  15   3        0.09       -1.30      4.37 o 
   1  16   3       22.31       27.25      6.19 o 
   2  16   3        3.89        4.73      5.35 o 
   3  16   3        1.27       -4.64      4.80 o 
   4  16   3        0.06       -1.22      4.88 o 
   5  16   3       11.45        4.34      4.75 o 
   0  17   3       49.92       60.67     12.15 o 
   1  17   3       43.45       55.70      7.87 o 
   0   0   4      114.82      105.83     10.39 o 
   1   0   4       65.25       49.22      7.78 o 
   2   0   4      592.26      591.53     14.30 o 
   3   0   4       94.66       97.96      6.31 o 
   4   0   4      166.10      145.66      8.54 o 
   5   0   4      527.72      491.92     23.67 o 
   6   0   4     2579.19     2542.95     61.83 o 
   7   0   4       12.03       13.90      7.88 o 
   8   0   4       37.01       47.76     11.61 o 
   9   0   4       16.84        5.46      7.99 o 
  10   0   4       21.49       10.30      9.13 o 
  11   0   4       14.96       14.15     10.17 o 
  12   0   4       62.34       42.53     12.37 o 
   1   1   4        7.94        3.78      2.52 o 
   2   1   4       38.89       39.33      3.95 o 
   3   1   4        6.24        2.16      2.37 o 
   4   1   4      456.47      442.54     10.08 o 
   5   1   4      468.09      454.17     20.44 o 
   6   1   4      224.12      203.42     11.13 o 
   7   1   4      397.15      367.78     24.09 o 
   8   1   4       12.45       12.02      5.76 o 
   9   1   4       98.36      113.73     11.36 o 
  10   1   4       14.00        9.13      5.79 o 
  11   1   4       11.17       11.04      6.44 o 
  12   1   4        4.70        3.98      6.25 o 
   0   2   4        0.59       -3.06      3.15 o 
   1   2   4       17.28       11.69      3.09 o 
   2   2   4        5.43        3.26      2.34 o 
   3   2   4        7.31        6.16      2.73 o 
   4   2   4       12.25        3.25      4.19 o 
   5   2   4       97.28      101.50      6.03 o 
   6   2   4       48.10       50.40      9.11 o 
   7   2   4       93.34      109.62     20.66 o 
   8   2   4        8.96        2.07      5.24 o 
   9   2   4       16.43        9.72      7.80 o 
  10   2   4        2.70       -2.28      5.23 o 
  11   2   4        6.89       -2.89      5.59 o 
  12   2   4       68.00       52.27      9.51 o 
   1   3   4        2.57        1.08      2.42 o 
   2   3   4      238.36      220.05      6.41 o 
   3   3   4       76.60       75.60      6.71 o 
   4   3   4      198.01      191.44      7.01 o 
   5   3   4      114.95      119.62      6.27 o 
   6   3   4        5.83        2.71      3.22 o 
   7   3   4        1.61       -3.14      3.33 o 
   8   3   4      102.49      108.84     15.47 o 
   9   3   4        3.40       -3.51      5.25 o 
  10   3   4       44.37       43.23      8.38 o 
  11   3   4       22.10        9.69      5.17 o 
  12   3   4       34.81       33.83      7.97 o 
   0   4   4      365.55      357.56     36.60 o 
   1   4   4       26.30       23.08      3.39 o 
   2   4   4       56.51       68.58      6.83 o 
   3   4   4      314.11      339.19     11.55 o 
   4   4   4       35.04       33.84      7.30 o 
   5   4   4      152.81      149.19      7.44 o 
   6   4   4      485.88      467.24     11.23 o 
   7   4   4       33.09       34.14      5.78 o 
   8   4   4      103.77      110.47      8.01 o 
   9   4   4       13.61        5.04      4.59 o 
  10   4   4        0.84       -2.26      4.39 o 
  11   4   4       26.25       26.63      6.57 o 
  12   4   4       21.62       19.22      6.55 o 
   1   5   4        6.68        1.27      2.95 o 
   2   5   4        9.79        7.33      3.31 o 
   3   5   4       10.88        4.23      3.07 o 
   4   5   4      145.82      150.89      6.85 o 
   5   5   4       11.40       11.18      3.69 o 
   6   5   4      120.95      112.18     16.51 o 
   7   5   4        5.28        0.02      3.06 o 
   8   5   4       18.35       12.32      4.77 o 
   9   5   4        1.75        0.26      3.41 o 
  10   5   4        2.71        1.35      4.36 o 
  11   5   4       28.95       20.32      7.33 o 
  12   5   4       15.01       10.20      5.77 o 
   0   6   4       46.71       54.71      6.30 o 
   1   6   4        0.39       -2.09      2.95 o 
   2   6   4       72.09       78.82     11.32 o 
   3   6   4      100.30      115.14      7.47 o 
   4   6   4      193.47      182.10     11.53 o 
   5   6   4        4.00       -0.61      3.14 o 
   6   6   4       16.93        9.97      3.40 o 
   7   6   4       25.57       16.77      4.74 o 
   8   6   4       11.88        8.78      3.54 o 
   9   6   4        0.01        0.24      3.48 o 
  10   6   4        2.66       -1.12      3.71 o 
  11   6   4        1.39       -3.19      4.76 o 
   1   7   4       90.14       95.41      6.24 o 
   2   7   4       41.69       37.48      5.03 o 
   3   7   4       51.68       71.02     13.49 o 
   4   7   4      252.79      226.69     20.82 o 
   5   7   4      203.32      192.61      7.94 o 
   6   7   4       58.14       44.16      6.03 o 
   7   7   4      108.68      126.12      7.26 o 
   8   7   4        0.07       -2.09      3.25 o 
   9   7   4       41.24       44.33      5.91 o 
  10   7   4       27.88       27.97      7.66 o 
  11   7   4        0.03       -0.72      4.02 o 
   0   8   4       82.27       82.08     19.02 o 
   1   8   4        0.29       -4.51      3.00 o 
   2   8   4       14.13       15.13      4.09 o 
   3   8   4       10.58        4.22      3.63 o 
   4   8   4       44.32       31.18      7.78 o 
   5   8   4      131.37      133.85     12.97 o 
   6   8   4      114.45      116.37     11.49 o 
   7   8   4        0.15       -4.39      2.93 o 
   8   8   4       28.05       19.85      4.24 o 
   9   8   4       12.03        7.41      3.91 o 
  10   8   4        2.24       -1.90      4.08 o 
   1   9   4       21.95       28.34      8.54 o 
   2   9   4      125.79      138.52      7.67 o 
   3   9   4       63.51       72.89      7.18 o 
   4   9   4      108.19      111.54      7.39 o 
   5   9   4       29.76       21.72      4.85 o 
   6   9   4        0.66       -1.33      3.59 o 
   7   9   4        6.99       -1.50      3.64 o 
   8   9   4       16.60       15.73      4.19 o 
   9   9   4        0.04       -3.77      3.48 o 
  10   9   4       33.24       33.11      5.89 o 
   0  10   4        1.61       -7.49      4.99 o 
   1  10   4        0.01       -2.72      4.05 o 
   2  10   4       63.24       68.62      7.25 o 
   3  10   4      269.19      291.44     13.44 o 
   4  10   4      149.08      180.01      8.77 o 
   5  10   4       65.30       75.42     11.01 o 
   6  10   4        0.05       -0.60      3.84 o 
   7  10   4        0.41       -2.23      4.03 o 
   8  10   4       16.12        7.90      4.80 o 
   9  10   4        5.22        2.96      4.72 o 
   1  11   4        5.12        3.78      4.51 o 
   2  11   4       53.69       53.36      6.96 o 
   3  11   4       24.08       32.31      6.41 o 
   4  11   4      849.29      979.27     39.70 o 
   5  11   4      108.68      134.50      8.61 o 
   6  11   4       17.98       22.70      5.32 o 
   7  11   4        6.49        5.25      4.65 o 
   8  11   4      140.37      152.72     21.73 o 
   0  12   4       18.68       17.79      8.01 o 
   1  12   4       40.43       32.66      6.27 o 
   2  12   4        0.31       -2.38      4.64 o 
   3  12   4      556.67      603.83     25.74 o 
   4  12   4      124.86      168.74     11.69 o 
   5  12   4      129.67      154.04     11.57 o 
   6  12   4      185.64      196.41      9.55 o 
   7  12   4       26.27       31.93      6.19 o 
   1  13   4        2.63       -0.59      4.76 o 
   2  13   4        1.84       -3.86      4.79 o 
   3  13   4       23.93       27.17      6.43 o 
   4  13   4      377.88      409.75     14.59 o 
   5  13   4       74.28      110.85     12.73 o 
   6  13   4        0.05       -4.33      4.74 o 
   0  14   4       97.48      115.70     14.40 o 
   1  14   4       18.89       14.80      5.90 o 
   2  14   4       31.21       35.98      7.00 o 
   3  14   4        4.69        1.17      5.58 o 
   4  14   4        2.14        4.55      5.96 o 
   1   0   5      438.74      434.99     16.06 o 
   2   0   5     1812.61     1807.55     35.19 o 
   3   0   5      267.80      259.93     18.66 o 
   4   0   5       78.36       65.78     12.59 o 
   5   0   5        4.99       -0.50      6.68 o 
   7   0   5       27.27       35.06     12.31 o 
   8   0   5        0.01       -6.21      8.61 o 
   9   0   5        1.69        2.67      8.69 o 
  10   0   5       17.98        9.52      9.47 o 
   0   1   5      298.36      299.89     34.55 o 
   1   1   5        5.88        4.70      3.56 o 
   2   1   5      152.26      145.40      8.22 o 
   3   1   5      536.35      591.59     19.63 o 
   4   1   5       43.83       37.95      8.03 o 
   5   1   5       46.49       47.01      8.17 o 
   6   1   5        8.45        0.76      5.50 o 
   7   1   5       19.01       20.39      9.55 o 
   8   1   5        0.54       -2.71      5.40 o 
   9   1   5       28.18       28.34      8.37 o 
  10   1   5        0.43       -6.00      5.76 o 
   1   2   5      100.33      109.58      7.51 o 
   2   2   5       56.59       43.43      7.89 o 
   3   2   5      128.50      121.03     10.76 o 
   4   2   5       20.21        7.45      5.57 o 
   5   2   5        0.77       -1.15      5.21 o 
   6   2   5        5.77       -3.29      6.02 o 
   7   2   5        0.32       -3.95      5.67 o 
   8   2   5        9.41        1.71      6.29 o 
   9   2   5        0.20        0.22      5.99 o 
   0   3   5       29.29       26.57     10.19 o 
   1   3   5       33.93       40.21      5.52 o 
   2   3   5        0.21       -1.94      3.35 o 
   3   3   5       50.92       50.80      9.24 o 
   4   3   5       64.63       62.98      9.88 o 
   5   3   5       24.37       23.84     10.32 o 
   6   3   5      152.46      156.79     13.83 o 
   7   3   5       22.47       20.04      7.65 o 
   8   3   5       76.07       94.56     11.63 o 
   9   3   5       62.70       49.33     14.04 o 
   1   4   5        0.00       -3.06      3.36 o 
   2   4   5       24.79       22.71      6.17 o 
   3   4   5        0.91       -0.11      3.63 o 
   4   4   5       23.19       18.39      4.65 o 
   5   4   5       14.62       12.73      6.61 o 
   6   4   5        0.54       -7.04      4.70 o 
   7   4   5       47.52       39.29      9.09 o 
   8   4   5        8.23       -1.05      6.16 o 
   9   4   5        3.51       -7.48      5.80 o 
   0   5   5       60.73       82.97     14.34 o 
   1   5   5        8.99        8.50      4.89 o 
   2   5   5       24.53       24.45      4.95 o 
   3   5   5       74.52       77.79      6.87 o 
   4   5   5      121.45      133.40      7.71 o 
   5   5   5        0.77       -1.25      3.78 o 
   6   5   5       44.71       43.35     25.33 o 
   7   5   5       77.67       72.94     18.31 o 
   8   5   5       98.79      101.50     21.22 o 
   9   5   5       29.33       14.90      8.36 o 
   1   6   5       66.93       68.95      8.24 o 
   2   6   5       48.71       54.68     11.97 o 
   3   6   5       57.77       53.83      6.89 o 
   4   6   5        4.45        4.87      4.21 o 
   5   6   5        7.19        1.00      4.22 o 
   6   6   5       63.93       80.88      8.46 o 
   7   6   5       33.32       31.88      8.71 o 
   8   6   5        2.93        0.28      6.66 o 
   0   7   5       97.36      103.41     21.81 o 
   1   7   5       33.82       42.54      6.45 o 
   2   7   5       32.01       19.39      5.91 o 
   3   7   5       23.75       16.49      4.63 o 
   4   7   5        0.11       -3.39      4.12 o 
   5   7   5       15.33       10.03      4.85 o 
   6   7   5        0.01       -4.32      4.19 o 
   7   7   5        4.71        6.34      5.40 o 
   8   7   5        3.10        4.30      7.13 o 
   1   8   5      180.77      187.16     13.95 o 
   2   8   5      149.06      192.07     19.36 o 
   3   8   5       17.37       21.98      6.14 o 
   4   8   5       67.37       77.37      7.47 o 
   5   8   5       40.50       41.87      9.15 o 
   6   8   5        2.42       -2.91      4.49 o 
   7   8   5       41.19       54.40      8.05 o 
   0   9   5      131.39      146.29     14.67 o 
   1   9   5        0.00       -1.64      4.75 o 
   2   9   5        1.54       -3.59      4.66 o 
   3   9   5       29.70       12.72      6.56 o 
   4   9   5        0.92       -2.26      4.78 o 
   5   9   5       10.38        7.31      4.86 o 
   6   9   5       65.35       80.23      8.13 o 
   1  10   5        1.60       -2.57      4.77 o 
   2  10   5        0.01       -5.82      4.91 o 
   3  10   5        5.58       -1.74      5.02 o 
   4  10   5        8.79        3.64      6.17 o 
   5  10   5        8.89        9.48      6.26 o 
   0  11   5        1.75       -0.46      7.42 o 
   1  11   5       10.72        6.37      5.41 o 
   2  11   5       15.39       12.75      5.90 o 
   3  11   5        1.04       -2.95      5.19 o 
   1   0   6      262.61      270.76     20.86 o 
   2   0   6       51.97       40.61     12.28 o 
   3   0   6      188.38      192.53     17.96 o 
   4   0   6       81.85       92.27     16.32 o 
   1   1   6      229.77      253.97     20.44 o 
   2   1   6      146.75      147.03     30.01 o 
   3   1   6       33.97       27.13     12.73 o 
   4   1   6        0.27       -1.86      6.60 o 
   0   2   6       85.31      103.66     16.91 o 
   1   2   6      241.65      226.81     19.22 o 
   2   2   6       14.73       19.66     10.33 o 
   3   2   6       17.78       13.36      8.05 o 
   4   2   6        2.00       -5.03      7.03 o 
   1   3   6       39.48       60.94     10.13 o 
   2   3   6        6.54        2.42      8.77 o 
   3   3   6        1.65       -9.09      6.06 o 
   4   3   6       28.82       32.99     16.75 o 
   0   4   6       10.14       23.03     12.42 o 
   1   4   6        9.58       13.49      6.32 o 
   2   4   6        0.00        0.68      6.32 o 
   3   4   6        9.64        1.00     10.19 o 
   1   5   6       24.28       25.15      7.22 o 
   2   5   6        0.57       -2.66      6.76 o 
                                                 
